# Supplementary material for: Agrobacterium-mediated vacuum infiltration and floral dip transformation of rapid-cycling Brassica rapa
Source: BMC Plant Biol. 2019 Jun 10;19:246. doi: 10.1186/s12870-019-1843-6 (PMC6558690; doi:10.1186/s12870-019-1843-6)
Supplement: Supplementary file 1 — Primers for PCR assay. (XLSX 9 kb) [file 12870_2019_1843_MOESM1_ESM.xlsx]

## Sheet: Sheet1
Table S1. Primers for PCR assay
Name	Sequence (5' to 3')
GFP-F	ATGGTGAGCAAGGGCGAGGA
GFP-R	TTACTTGTACAGCTCGTCCATGCCG
Backbone-F	TAAAAGGGCGTGAAAAGGTT
Backbone-R	ATGATTAGGGAACGCTCGAA
aph-F	CTCTTCCGACCATCAAGCATT
aph-R	TCACCGAGGCAGTTCCATAG
C58 glyA-F	CCACCACCACGACGCACAAGTCT
C58 glyA-R	TGCCGAGACGGACACCCGAC
